# Supplementary material for: Cost-effectiveness and economic returns of group-based parenting interventions to promote early childhood development: Results from a randomized controlled trial in rural Kenya
Source: PLoS Med. 2021 Sep 28;18(9):e1003746. doi: 10.1371/journal.pmed.1003746 (PMC8478245; doi:10.1371/journal.pmed.1003746)
Supplement: S1 Data — BCA, benefit–cost analysis; CEA, cost-effectiveness analysis. (ZIP) [file pmed.1003746.s004.zip]

Archive with 2 entries (2 files):
- Costing Data for Upload/BCA exercise_upload.xlsx
- Costing Data for Upload/ECD Costing_MB_for upload.xlsx
