# Supplementary material for: Cost-effectiveness and economic returns of group-based parenting interventions to promote early childhood development: Results from a randomized controlled trial in rural Kenya
Source: PLoS Med. 2021 Sep 28;18(9):e1003746. doi: 10.1371/journal.pmed.1003746 (PMC8478245; doi:10.1371/journal.pmed.1003746)
Supplement: S1 Data — BCA, benefit–cost analysis; CEA, cost-effectiveness analysis. (ZIP) [file pmed.1003746.s004.zip › Costing Data for Upload/BCA exercise_upload.xlsx]

## Sheet: readme
	Tab	Description
Inputs	Age earnings profiles	Wage profiles form (Kenyan Integrated Household Budget Survey) KIHBS data
Outputs	BCA cog	BCA (benefit-cost analysis) ratios and ROI (return on investment) using average wage from wage profiles -societal perspective
	BCA best case	BCA ratios and ROI using average wage profiles + socioemotional returns and best case costs for sensitivity analysis
	Table 5 and 6	Referring to tables in manuscript

## Sheet: Age-earnings profiles
								Discount Rates	0.05		Exchange rate	101.8
								Discount Factor	0.952381
								Inflation	1.51
prob of dying	prob of survival	age	formal	informal	w_average	w_average (US$)	Periods since t=0	Inflation	Discount Factor (High)		Avg Skill (work 10 or more hours per week)		20 hours per week- employment rate 82%
0.012	0.988	16	43450	49456	48627.6	477.678	13	1.35	0.530321		92.1496		0.272727
0.012	0.988	17	64336.7	46819.6	50906.9	500.068	14	1.35	0.505068		159.08		0.472222
0.012	0.988	18	62400	51498.9	54315	533.546	15	1.35	0.481017		205.388		0.6
0.012	0.988	19	78230.1	56706.4	63194	620.767	16	1.35	0.458112		211.965		0.558824
0.016	0.984	20	86823	60398.6	68039.4	668.364	17	1.35	0.436297		309.894		0.8
0.016	0.984	21	92284.8	97599.1	95692.7	940.007	18	1.35	0.415521		341.357		0.657895
0.016	0.984	22	97020.7	84343	89069	874.941	19	1.35	0.395734		306.634		0.666667
0.016	0.984	23	126007	86226.4	100964	991.792	20	1.35	0.376889		412.031		0.829787
0.016	0.984	24	164382	103426	127832	1255.72	21	1.35	0.358942		523.907		0.875
0.018	0.982	25	200794	86938.4	127081	1248.34	22	1.35	0.34185		462.874		0.818182
0.018	0.982	26	178107	98667.1	130016	1277.17	23	1.35	0.325571		389.901		0.707317
0.018	0.982	27	182559	103998	134782	1323.99	24	1.35	0.310068		520.048		0.955556
0.018	0.982	28	178660	108430	134246	1318.72	25	1.35	0.295303		462.481		0.895833
0.018	0.982	29	209702	119215	154103	1513.78	26	1.35	0.281241		513.091		0.909091
0.021	0.979	30	200307	115960	143003	1404.75	27	1.35	0.267848		459.03		0.923077
0.021	0.979	31	222989	114244	151212	1485.38	28	1.35	0.255094		439.467		0.877551
0.021	0.979	32	256223	119346	172226	1691.81	29	1.35	0.242946		476.977		0.878049
0.021	0.979	33	224132	111780	154882	1521.44	30	1.35	0.231377		414.501		0.890909
0.021	0.979	34	247939	114565	164776	1618.63	31	1.35	0.220359		412.48		0.875
0.028	0.972	35	231423	129801	162643	1597.67	32	1.35	0.209866		427.755		0.972222
0.028	0.972	36	256110	125496	169937	1669.32	33	1.35	0.199873		417.916		0.954546
0.028	0.972	37	217694	120192	148996	1463.62	34	1.35	0.190355		318.917		0.87234
0.028	0.972	38	191152	107647	134885	1325	35	1.35	0.18129		293.465		0.931034
0.028	0.972	39	232003	122564	162774	1598.96	36	1.35	0.172657		330.761		0.913044
0.034	0.966	40	229812	116605	152748	1500.48	37	1.35	0.164436		273.011		0.848485
0.034	0.966	41	239306	114878	158487	1556.84	38	1.35	0.156605		292.851		0.921053
0.034	0.966	42	270903	115510	161751	1588.91	39	1.35	0.149148		299.96		0.970588
0.034	0.966	43	234872	118979	162836	1599.57	40	1.35	0.142046		284.911		0.961538
0.034	0.966	44	299164	129005	198680	1951.67	41	1.35	0.135282		325.187		0.944444
0.041	0.959	45	266542	120266	173291	1702.27	42	1.35	0.12884		257.323		0.90625
0.041	0.959	46	260090	112695	165192	1622.71	43	1.35	0.122704		237.16		0.92
0.041	0.959	47	240954	133241	167924	1649.54	44	1.35	0.116861		199.654		0.8
0.041	0.959	48	291436	130981	186964	1836.58	45	1.35	0.111297		246.991		0.933333
0.041	0.959	49	290444	160590	212312	2085.58	46	1.35	0.105997		268.313		0.9375
0.054	0.946	50	320126	117629	182060	1788.4	47	1.35	0.100949		230.565		1
0.054	0.946	51	268494	109128	161325	1584.72	48	1.35	0.0961421		177.657		0.913044
0.054	0.946	52	298243	139923	195775	1923.13	49	1.35	0.0915639		224.884		1
0.054	0.946	53	296340	105315	171439	1684.07	50	1.35	0.0872037		171.923		0.916667
0.054	0.946	54	255888	104834	154280	1515.52	51	1.35	0.0830512		160.743		1
0.065	0.935	55	338399	105654	184700	1814.34	52	1.35	0.0790964		166.047		0.916667
0.065	0.935	56	333746	109452	177148	1740.16	53	1.35	0.0753299		129.493		0.782609
0.065	0.935	57	237674	87977.8	143199	1406.67	54	1.35	0.0717427		115.252		0.904762
0.065	0.935	58	290811	102191	162725	1598.47	55	1.35	0.0683264		128.013		0.928571
0.065	0.935	59	260819	132563	171692	1686.56	56	1.35	0.0650728		127.448		0.92
0.094	0.906	60	275294	81935.4	110151	1082.03	57	1.35	0.0619741		0		0.85
0.094	0.906	61	221520	101784	128042	1257.78	58	1.35	0.0590229		0		0.684211
0.094	0.906	62	157614	122813	129182	1268.97	59	1.35	0.0562123		0		0.666667
0.094	0.906	63	160800	100902	109201	1072.71	60	1.35	0.0535355		0		0.689655
0.094	0.906	64	97345.3	79035.9	82009.2	805.592	61	1.35	0.0509862		0		0.555556
		Total	217841	108945	146201
											13219.5

## Sheet: BCA_overall
This scenario incorporates cognitive returns, behavior change costs and assumes 83% employment rate among moms (incorporated in earning profiles)
	Group	Mixed
CEA Inputs
Total Societal cost per child (from CEA)	140.43	145.26
Societal Costs per child (i.e. only schooling costs now)	35.1917	23.01
Total Cost per child	175.622	168.27
Fadeout scenario (add 0-1% fadeout here)	1	1 assumes status quo
Child Socioemotional ITT (SD)	0.23	0.22
Cognition ITT (SD)	0.52	0.34
Assumptions
Wage return on socioemotional skills	0	0
Wage return on cognition	0.397	0.397
Cog return (ITT x wage return)	0.20644	0.13498
Socioemotional return (ITT x wage return)	0	0
Total cognitive & socioemotional return (ITT x Wage return)	0.20644	0.13498
Inflation					0.15	Public resource cost of additional grade of school per child per year (% of wage)
Average Income Tax Rate	0.146
					schooling costs using discount rate
Assumed Discount Rate	0.05				35.1917	23.01
Sum of Discounted Life-time Earnings (US$) from KIHBS	13219.5
Results
Benefit-Cost Ratios	15.5392	10.6042
ROI	126.873	54.8208

## Sheet: BCA_best case
This scenario incorporates cognitive returns, behavior change costs and assumes 83% employment rate among moms (incorporated in earning profiles). This scenario also shows the best case costs and incorporates the additive effects of a 6.4% wage return on socioemotional skills
	Group	Mixed
CEA Inputs
Total Societal cost per child (from CEA)	95.2673	100.653
Societal Costs per child (i.e. only schooling costs now)	35.1917	23.01
Total Cost per child	130.459	123.663
Fadeout scenario (add 0-1% fadeout here)	1	1 assumes status quo
Child Socioemotional ITT (SD)	0.23	0.22
Cognition ITT (SD)	0.52	0.34
Assumptions
Wage return on socioemotional skills	0.064	0.064
Wage return on cognition	0.397	0.397
Cog return (ITT x wage return)	0.20644	0.13498
Socioemotional return (ITT x wage return)	0.01472	0.01408
Total cognitive & socioemotional return (ITT x Wage return)	0.22116	0.14906
Inflation					0.15	Public resource cost of additional grade of school per child per year (% of wage)
Average Income Tax Rate	0.146
					schooling costs using discount rate
Assumed Discount Rate	0.05				35.1917	23.01
Sum of Discounted Life-time Earnings (US$) from KIHBS	13219.5
Results
Benefit-Cost Ratios	22.4102	15.9344
ROI	227.189	132.643

## Sheet: Table 5
Table 5: Benefit-Cost Ratios and Return on Investment of Msingi Bora
Delivery Model	Group Only	Mixed delivery
Discounted Sum of Lifetime Earnings per child (US $)	13219.5	13219.5
Total impact on wages (cognitive)	0.20644	0.13498
Gains in lifetime earnings per child	2729.02	1784.36
Present period total costs per child	140.43	145.26
Long-term schooling costs	35.1917	23.01
Total long-term societal costs	175.622	168.27
Benefit-cost ratio	15.5392	10.6042
Return on investment or ROI (%)	126.873	54.8208

## Sheet: Table 6
Table 6: One-way Sensitivity Analysis by Intervention Delivery Model
Panel A
		Group only		Mixed-delivery
Input parameter	Benchmark values	BCR < 1	ROI < 0	BCR < 1	ROI < 0
Discount Rate	0.05	0.17	0.09	0.15	0.066
Total costs per child (US$)- excluding schooling costs	$132 across each arm	2800	365	1700	240
Tax Rate	0.15	-	0.064	-	0.094
Cognitive wage return	0.397	0.026	0.175	0.035	0.25
Cost per additional year of schooling (as % of annual wage)	0.15	11	1.1	11	0.76
Fadeout (impact on cognition needed)	0.52	0.03	0.23	0.03	0.22
