# Supplementary material for: Cost-effectiveness and economic returns of group-based parenting interventions to promote early childhood development: Results from a randomized controlled trial in rural Kenya
Source: PLoS Med. 2021 Sep 28;18(9):e1003746. doi: 10.1371/journal.pmed.1003746 (PMC8478245; doi:10.1371/journal.pmed.1003746)
Supplement: S1 Data — BCA, benefit–cost analysis; CEA, cost-effectiveness analysis. (ZIP) [file pmed.1003746.s004.zip › Costing Data for Upload/ECD Costing_MB_for upload.xlsx]

## Sheet: readme
	This Excel file provides the raw cost data for the Msingi Bora CEA and BCA, and does some calculations that are later used in the spreadsheet labeled "BCA exercise". This spreadsheet calculates Tables 3-4 in the manuscript
	For CEA
		Tab	Description	Notes
	Inputs - working information	Costs	Provides intervention costs across various categories such as -Admin direct -Food and supplements -Personnel-frontline -Personnel-other -Training-frontline/direct delivery -Travel & Accommodation	Quantities of ingredients (along with additional assumptions) are included in columns F and M, as needed
		IP budget	Budget info from implementing partner (key items)
		Time use	Provides costs for the following time use categories across CHVs and POs 1. Travel time for group review sessions 2. Supervision time for group review sessions 3. CHVs' time spent conducting sessions
	Inputs- costing sheets	StartUp and StartUp_Notes	Incorporates startup costs related to both arms (mostly related to equipment)
		Implementation	Incorporates cost data across various categories and all costs common to both arms
		Group	Incorporates time use costs for group arm
		Mixed	Incorporates time use costs for mixed arm
	Outputs	working_tables, Interim Tables 3_4, Final Tables 3_4	Summarizes the actual and best case costs by arm, and incorporates impact estimates to devise CEA estimates
	For BCA
		Tab	Description	Notes
	Inputs- costing sheets	Time use	Provides estimates of societal costs (mother's opportunity cost of time, venue costs, schooling costs) for BCA. The different schooling cognition returns are calculated in rows 189-191 of this tab Assumptions are listed and rely on parameters from vairous papers and wage profiles relies on wages from Kenyan 2013 STEP survey
	Outputs	Societal costs_summary	Table of societal costs across 3 categories, by different discount rates and low/medium/high parameters of schooling cogniition return
	Other sheets used
		ExRates	provides exchange rate for Kenya (row 71) as at September 2018

## Sheet: Costs
Activities involved in Msingi Bora Implementation	SECT tool category	Activity	SECT tab category	Category	Quantity	Unit Cost (KSh)	Total cost from SWAP cost file	Time period	Allocated cost from SWAP Year 2 budget	UPPER ("what we spent")	LOWER	FINAL NOTES	Questions for Jill/Italo		Budget notes	order of activity	use if scaling up- upper/lower bound (think in terms of lower excluding Alie type costs)	notes	notes from Team on call 5/26
Training of 40 CHVs with staff and 4 mentors	Activity															1
Practice sessions - lunch	Training - frontline/direct delivery	Sessions 1-8			15	500	7500	November 2018-March 2019	?	7500	7500	1. Lunch costs for "weak" CHVs who came for additional practice at subcounties 2. KSh 500 for lunch for 15 CHVs				2			lunch for weaker participants who came for practice sessions only (at subcounties)
Refreshers - lunches & transport during sub county refresher meetings	Training - frontline/direct delivery	Sessions 1-8		Meetings expense	1	158500	158500	November 2018-March 2019	#REF!	158500	60000	1. Lower is only KSh 160000 for 15 CHVs in SR, 12 in ER, 13 in Sabatia all given KSh 500 each for a total of 6 refreshers between Sessions 1-8; meals were made by vendors total of 38500 2. Upper includes the lower estimate and the additional 38500 Nicholas quoted for meals in general	Vendors were sourced for teas and lunches and the vendors charged (93k and 160k)		Transport reimbursement for training in Sept? 3 subcounty refresher meetings for 2 days each (paid KSh 500 each)- total of 120000 + rest of balance is for SCHMT	3			CHVs would convene for refresher for 1 day 3-4x a month they would hire and a venue, and provide meals and transport; KSh 500 for transport; changed column G estimate;	20000
Training - Hotel costs for 5 days- accommodation for 47, meals, hall hire + half board for some others	Travel & Accommodation	Sessions 1-8		Hotel- Sessions 1-8	1	1045500	1045500		#REF!	1045500	117500	LB: just lunch (500 per person and day) and venues (500 per day in 3 sites) included no accommodation or transportation 40 CHVs from across 3 Jamii for 5-day training in September 2018	3962.5		Is this correct? 40 CHVs from across 3 Jamii for training 5 days September	4
Printing and manuals (training)	Admin direct	Sessions 1-8		Printing and photocopy costs	1	200496	200496	November 2018-March 2019	#REF!	200496	200496	Printing of manuals in Sessions 1-8			Lump sum - agreed that we underbudgeted	5
Translation (Sessions 1-8) (training)	Admin direct	Sessions 1-8					0		?	0	0	Accounted for translation services in personnel-other	Did SWAP staff accounted for in budget already do translation? Pamela?		Missing in budget but accounted for in personnel-other	6
Practice sessions at subcounties	Activity	Sessions 1-8														7
Practice sessions - Lunches for 40 CHVs practiced for 2 days in 3 sites	Training - frontline/direct delivery	Sessions 1-8			40	1000	40000	November 2018-March 2019	#REF!	40000	40000	KSh 500 per day for 2x days for lunch during training done on site (no transport needed)	1320.83		This is for the Sept training- is this the same?	8			KSh 500 per day for lunch (not transport since it was done on site)
Training - Travel costs to and fro	Travel & Accommodation	Sessions 1-8		Travel- Local transport reimbursement	44	1000	44000		?	44000	55000	Stipend for travel costs to and from Kisumu (KSh 1000 for 44 CHVs and mentors)				9
Training - Conference stipends for 5 days	Travel & Accommodation	Sessions 1-8		Training emoluments	44	2500	0		?	0	0	already included in training				10
Practice - Transport	Travel & Accommodation	Sessions 1-8			15	500	7500	November 2018-March 2019	?	7500	7500	Stipend for travel costs in subcounties for 15 additional CHVs (Ksh 500 each)			additional days for practice	11
Practice sessions - Supervision (Travel and fuel)	Travel & Accommodation	Sessions 1-8			3	4000	12000	November 2018-March 2019	?	12000	12000	Stipend for travel costs for POs; 1 had motorbike, and the other 2 were given fuel transport; gave them transport for the week (upper limit is 2500 but then they get additional for returning to work station from Kisumu to Oyugis for example)			additional days for practice	12			1 had motorbike, and the other 2 were given fuel transport; gave them transport for the week (upper limit is 2500 but then they get additional for returning to work station from Kisumu to Oyugis for example)
CHVs start sessions 1-8	Activity	Sessions 1-8														13
Staff salary	Personnel-other	Sessions 1-8		Salaries and fringe	1	2570580	0	November 2018-March 2019	See line item in Sessions 9-16	0	0					14
soap	Food and supplements	Sessions 1-8		Supplies	1	115200	115200	November 2018-March 2019	?	115200	115200	Cost for soap for sessions 1-10 (excl session 7)			include (switched to milk around session 11)	15
Practice sessions - Venue hire	Travel & Accommodation	Sessions 1-8			3	1000	3000	November 2018-March 2019	?	3000	3000	1 venue in Rachuonyo for KSh 1000 for 2 days, and 1 in Vihiga for 1 day for KSh 1000				16			1 venue in Rachuonyo for KSh 1000 for 2 days, and 1 in Vihiga for 1 day
mentors receive transport S1-8	Travel & Accommodation	Sessions 1-8		Local transport	1	240000	240000	November 2018-March 2019	#REF!	240000	90000	1. Lower: KSh 500 per day for 3 mentors across 3 subcounties (for 3 months in LB) 2. KSh 30000 breakdown is below (assumes 4 mentors): KSh 100000 refers to two mentors in Sabatia at KSh 2,500 for 4 weeks for 4 months, KSh 200000 refers to two mentors in ER and SR at Ksh 5,000 for 4 weeks for 5 months				17
transport field officers S1-8	Travel & Accommodation	Sessions 1-8		Local transport	1	120000	120000	November 2018-March 2019	?	120000	90000	LB: 3 months; UB: 3 POs for 4 weeks for 5 months (KSh 30000 per month, or KSh 2500 per week)				18		THREE FIELD OFFICERS FOR FOUR WEEKS FOR FIVE MONTHS (50k per month)
Venue hire for subcounty meetings	Travel & Accommodation	Sessions 1-8			1	12000	12000	November 2018-March 2019		12000	12000	Venue hire for KSh 4000 in each of 3 sites				19
eggs at 1 session?	Food and supplements	Sessions 1-8		Supplies	1	18000	18000	November 2018-March 2019	?	18000	18000	Only given at Session 7 for hygiene and nutrition to demonstrate feeding exercise			session 7	20
fuel and transport for monitoring	Travel & Accommodation	Sessions 1-8			1	0	0	November 2018-March 2019	#REF!	0	0	zeroed out because the costs for Endline were added here by accident (Nicholas email 06/04/2020) 1. Lower: assumes budgeted cost of Ksh 320000 (i.e. 8 rides of KSh 40000 each) 2. Upper: based on higher number of trips by SWAP during Sessions 1-8	31.25			21	maybe do 320k as lower bound estimateSo in addition to paying for POs and Mentor CHVs local transport this is SWAP cars to go out and about? Should we leave in? It really doesn't add any value does it?	FUEL CONSUMPTION WAS BASED ON MORE TRIPS BY SWAP CARS DURING SESSION 1-8
airtime CHV mentors and staff	Admin direct	Sessions 1-8		Communication	1	75200	75200	November 2018-March 2019	#REF!	75200	75200	Airtime for CHV mentors and staff			The budget only records airtime for SWAP staff and not for frontline staff? I exclude budgeted costs for airtime listed in pilot	22
CHV stipend	Personnel-frontline	Sessions 1-8		CHV stipends	1	320000	320000	November 2018-March 2019	#REF!	640000	480000	Lower bound is for 6 months- KSh 2000 for 40 CHVs for 6 months Upper bound is for 8 months- KSh 2000 for 40 CHVs for 8 months	Delays due to refresher training/spray campaign/xmas etc		This is a one-time amount listed in the budget?	23	Lower bound (480k)-we paid 10 months	6 months (2000ksh*40*6), but exclude practice in that scenario
mentor stipend	Personnel-other	Sessions 1-8		Mentor stipend	1	64000	64000	November 2018-March 2019	#REF!	64000	36000	Lower is with 3 mentors (Ksh 2000 per mentor (x3) per month for 6 months) Upper is with 4 mentors (Ksh 2000 per mentor (x4) per month for 8 months)			This is listed as a one-time budget item; year 3 budjget doesn't include costs for June but only for boosters so not including those costs here	24	Upper bound to be 160000, lower bound is with 3 mentors instead of 4 (i.e. 3 mentors for 6 months at KSh 2000 each)	budgeted for 6 mentors, but paid for 4 (KSh 2000 a month); maybe do lower bound with 3 mentors only	Ksh 5000 per mentor (x4) per month for 8 months	160000
rental of office space in subcounties	Travel & Accommodation	Sessions 1-8			1	27500	27500	November 2018-March 2019	#REF!	27500	20625	Rent includes Kegondi and Rachuonyo office i.e 2500 for 5 months and Ksh 5000 for 3 months				25		RENT INCLUDES KEGONDI AND RACHUONYO OFFICE I.E 2,500 FOR 5 MONTHS and KES 5,000 FOR THREE MONTHS
printing of 50 tshirts	Admin direct	Sessions 1-8		T-Shirts	1	29000	29000	November 2018-March 2019	See printing budgeted cost above	29000	29000					26	Upper bound
Monthly subcounty meetings	Activity	Sessions 1-8														27
travel costs for SWAP for vehicle hire	Travel & Accommodation	Sessions 1-8		Fuel and vehicle hire costs	1	26234	26234	April to Aug 2019	#REF!	26234	19675.5	Note this includes cost for all sessions here: Vehicle hire: LB: 75% of UB (because 6 months, not 8 months) Sessions 1-8: 26234 (4 rides at 4000 each + 10234 for fuel)				28	Why is this in addtiionl to row below?
training of trainers 4 days in Kisumu	Activity	Sessions 1-8														29
hotel accommodation for mentors and Pos(TOT training S1-8)	Travel & Accommodation	Sessions 1-8		Accomodation and Meals	1	114600	114600	April to Aug 2019	?	165000	114600	1. Lower: Use estimate provided 2. Upper: Training involved 10 members: 4 mentors, 3 POs, 3 SWAP staff; 7 on full board (KSh 4500 daily for 5 days), 3 on half-board KSh for 500 amount for 5 days			trained 10 people for 5 days but full board for 7 of them (Ksh 4500 daily)	30			4 mentors, POs, SWAP staff; 7 full board KSh 4500 daily for 5 days, 3 on half-board KSh for X amount for 5 days
transport reimbursement to return to subcounty (TOT training S1-8)	Travel & Accommodation	Sessions 1-8		Local transport	1	3800	3800	April to Aug 2019	?	3800	3800	Estimate for POs to return to subcounty after Kisumu training; zeroed out other costs because already included in row 10 ; only include PO costs here LB and UB: change estimate to be for 3 POs only ER: KSh 2000 for 1 PO SR: KSh 1000 for 1 PO Sabatia: KSh 800 for 1 PO			POs and mentors to return to subcounty (Ush 500 or 1000 in total)	31
CHV mentors conference allowance (TOT training S1-8)	Travel & Accommodation	Sessions 1-8		Accomodation and Meals	1	10000	10000	April to Aug 2019	?	10000	4500	TOT training allowance for CHV mentors (LB: KSh 500 for 3 mentors for 3 days; UB: Ksh 500 for 4 mentors for 5 days) for incidentals (toothpaste etc.)				32			concern that there was no allowance initially
printing (TOT training)	Admin direct	Sessions 1-8			1	55346	55346		See printing budgeted cost above	55346	55346	Printing of 3 copies of documents (English, Luo, Swahili) during ToT training in April 2019	OK for both lower and upper bound?			33			4 mentors and 3 POs, and SWAP staff; Frances came and did ToT for Sessions 9-16; printed 3 copies for Luo, English, Swahili per member
Training for sessions 9-16 (TOT training)	Activity	Sessions 9-16														34
Training -lunches for 5 days	Training - frontline/direct delivery	Sessions 9-16		Training emoluments- allowance	44	2500	110000	April to Sept 2019	?	110000		LB costs for this already included in row 39. Lunch costs for CHVs and Mentors during 5-day training (KSh 500 each for 44 persons for 5 days)				35	?		allowance
Refreshers- lunches and transport to CHVs and mentors	Training - frontline/direct delivery	Sessions 9-16			4	1000	4000	April to Sept 2019	?	4000	4000	Lunch and Transport for CHVs during refreshers	ASK NICHOLAS IF REPEATED?			36
Refreshers - lunches & transport during subcounty meetings	Training - frontline/direct delivery	Sessions 9-16		Meetings expense	1	283500	283500	April to Sept 2019	?	283500	60000	1. Lower only includes KSh 160000 is for lunches for refreshers 15 CHVs in SR, 12 in ER, 13 in Sabatia all given KSh 500 each for a total of 8 refreshers between Sessions 9-16 and meal costs prepared by vendors 2. Upper includes lower estimate and KSh 123,500 for meals quoted by Nicholas (prepared by vendors)	Vendors were sourced for teas and lunches and the vendors charged (93k and 160k) so I remove these costs			37
hotel costs for 44 CHVs and mentors in Kisumu (CHV Training S9-16)	Travel & Accommodation	Sessions 9-16		Accomodation and Meals	1	962000	962000	April to Sept 2019	?	962000	117500	LB: just lunch (500 per person and day) and venues (500 per day in 3 sites); included no accommodation or transportation KSh 4500 per day for 5 days; breakdown of costs from Nicholas in email on 06/03/2020 (45 participants on full board some days, 4 on half board other days etc.)			4500 per day- see other TOT training costs	38
Milk for children participants	Food and supplements	Sessions 9-16		Supplies	1	131040	131040	April to Sept 2019		131040	131040	Milk given from Session 11 onwards			Listed as soap in revised budget (budgeted amount is 256,000)	39
Staff salary	Personnel-other	Sessions 9-16		Salaries and fringe	1	2594703	#REF!	April to Sept 2019	#REF!	0	0	Zeroed out here as the implementation tab brings them separately from the budgets (this includes salaries for Pamela, Edith, George, Ronald and adds fringe)	NOTE: INCLUDE THESE STAFF SALARIES HERE Justify not adding Alie because not exactly direct costs		This includes salaries for Pamela, Edith, George, Ronald and adds fringe. George was only 49k (1 month of Sept in budget?) - look at new budget Jill sent (should add 287k for 3 staff members)	40
printing (Manuals)	Admin direct	Sessions 9-16		Printing and photocopy costs	1	180252	180252	April to Sept 2019	See printing budgeted cost above	180252	180252	Printing of manuals in Sessions 9-16			this could be manual costs?	41
Sessions 9-16 refreshers (1 for each session, and 1 day only)	Activity	Sessions 9-16														42
Travel costs (CHV training in Kisumu- costs to Kisumu)	Travel & Accommodation	Sessions 9-16		Travel- Local transport reimbursement	44	1000	44000	April to Sept 2019	?	44000	55000	Transport to and from Kisumu KSh 500 each way in UB (KSH 250 for LB)				43
milk (TOT training)	Food and supplements	Sessions 9-16		Supplies	1	27398	27398	April to Sept 2019		27398	27398	Milk given as incentive during training			for training, so lets keep for now	44	The 144000 above was supposed to the the total amount for incentives so I include this of the 3 entries for more incentives in 9-16
transport reimbursement for CHVs and mentors + Pos (TOT training S9-16)	Travel & Accommodation	Sessions 9-16		Local transport	1	3800	3800	April to Sept 2019	?	3800	3800	KSh 2000 each for 1 PO, and KSh 1000 for 1 PO and KSh 800 for 1 PO			they sent multiple mentors	45
transport reimbursement Mentors S9-16	Travel & Accommodation	Sessions 9-16		Local transport	1	240000	240000	April to Sept 2019	?	240000	90000	1. Lower: assumes 3 mentors in total: 2 mentors in ER and SR for KSh 5000 for 4 weeks for 4 months and 1 mentor in Sabatia 2. KSh 30000 breakdown is below (assumes 4 mentors): KSh 100000 refers to two mentors in Sabatia at KSh 2,500 for 4 weeks for 4 months KSh 200000 refers to two mentors in ER and SR at Ksh 5,000 for 4 weeks for 4 months	For Lower estimate, I used 1 mentor from Sabatia (rate is 2500 for Sabatia, 5000 for ER/SR)?		POs were cheaper because one of them had his own means of transport?	46		TWO MENTORS RECEIVED KES 5,000 PER WEEK(FOUR WEEKS) FOR FIVE MONTHS (ER and SR) TWO MENTORS RECEIVED KES 2,500 PER WEEK(FOUR WEEKS) FOR FIVE MONTHS (sabatia)
soap (refreshers)	Food and supplements	Sessions 9-16		Supplies	1	115200	0	April to Sept 2019	0	0	0	Repetitive cost- exclude			don't include this cost as Jill said the budget already had milk and eggs in Sessions 9-16 above	47	this budget has milk and eggs already for 9-16 plus another milk above for 9-16	THREE FIELD OFFICERS AT KES 2,500 PER WEEK FOR FIVE MONTHS
airtime CHV mentors and staff (refreshers)	Admin direct	Sessions 9-16		Communication	1	75200	75200	April to Sept 2019	See printing budgeted cost above	75200	75200	Airtime for CHV mentors and staff				48
transport field officers S9-16	Travel & Accommodation	Sessions 9-16		Local transport	1	120000	120000	April to Sept 2019	#REF!	120000	72000	LB: 3 months for Sessions 9-16 vs UB: 3 POs for 4 months (at KSh 2500 per week)				49		THREE FIELD OFFICERS AT KES 2,500 PER WEEK FOR FIVE MONTHS
Printing of certificate-Graduate (refreshers)	Admin direct	Sessions 9-16		Printing and reproduction	530	35	18550	April to Sept 2019	See printing budgeted cost above	18550	18550	Exclude printing of certificates in lower			exclude	50	Upper bound
Printing of certificate-participant (refreshers)	Admin direct	Sessions 9-16		Printing and reproduction	134	40	5360	April to Sept 2019	See printing budgeted cost above	5360	5360	Exclude printing of certificates in lower			exclude	51	Upper bound
Printing of certificate (refreshers)	Admin direct	Sessions 9-16		Printing and reproduction	345	40	13800	April to Sept 2019	See printing budgeted cost above	0	0	Item not relevant as already included above			not relevant	52
Car hire for subcounty meetings	Travel & Accommodation	Sessions 9-16		Meetings expense	1	20000	20000	April to Sept 2019	?	0	0	already included above (row 29) Vehicle hire for 5 trips at a rate of KSh 4000 per trip			Find out from Jill/Italo which budget items correspond to this	53		CAR HIRE FOR FIVE TRIPS AT A RATE OF KES 4,000 PER TRIP
Sessions 9-16	Activity	Sessions 9-16										FUEL CONSUMPTION WAS BASED ON LESS TRIPS BY SWAP CARS DURING SESSION 9-16				54
CHV stipend	Personnel-frontline	Sessions 9-16		CHV stipends	1	320000	320000	April to Aug 2019	See stipend for Session 1-8	0	0	Included in Sessions 1-8				55
mentor stipend	Personnel-other	Sessions 9-16		Mentor stipend	1	80000	80000	April to Aug 2019	See mentor stipend for Sessions 1-8	0	0	Included in Sessions 1-8				56
SWAP staff travel costs	Travel & Accommodation	Sessions 9-16			1	62644	62644	April to Aug 2019	?	62644	46983	1.75% of the cost of Sessions 9-16: 62644 (10 rides at 4000 each + 22644 for fuel)				57	exclude and only keep 320k for lower bound	FUEL CONSUMPTION WAS BASED ON LESS TRIPS BY SWAP CARS DURING SESSION 9-16
venue hire (not all)	Travel & Accommodation	Sessions 9-16			1	19000	19000	April to Aug 2019	?	19000	19000					58
Books	Food and supplements	Sessions 9-16		Books at $3 a piece	776	305.4	236990	April to Aug 2019	0	236990	236990	US $3 per book for all intervention mothers			Cost borne by RAND	59
Row Labels	Sum of UPPER ("what we spent")	Sum of LOWER
Activity
Admin direct	639404	639404
Food and supplements	528628	528628
Personnel-frontline	640000	480000
Personnel-other	64000	36000
Training - frontline/direct delivery	603500	171500
Travel & Accommodation	3167978	954484
Grand Total	5.64351e+06	2.81002e+06
	55437.2	27603.3
		27833.9

## Sheet: IP budget 
This sheet outlines some key items used for the costing from the implementing partner
	KSh
PO salary	56000	per month
Fringe rate	1.245
Staff salaries - best case	932500	Total for 6 months
Staff salaries - actual	1131300	Total for 8 months

## Sheet: Time use
		Notes
Wage for POs									Key Assumptions
Number of POs	3
Monthly wage in KSh	56000	RAND and SWAP budget for PO monthly salaries								Group	Mixed
Workdays	20	Assuming 5 day work week for 4 weeks per months							Travel time to sessions (hours, one way)	0.333333	0.333333
Daily wage	2800								Number of review sessions	4	4
Hourly wage per PO (KSh)	350								Number of CHVs	20	20
									Sessions supervised by Pos	39	75
Wage for mentor CHVs									Sessions supervised by mentor CHVs	34	58
Number of mentor CHVs	4								Session length(min)	90	60
Monthly stipend		RAND budget for monthly stipends	2000						Session length (hours)	1.5	1
Work days	10		10						Total home visits	0	1531
Daily wage			58.6						PO Monthly salary	56000	56000
Hourly wage per mentor CHV (KSh)	58.6	KIHBS	58.6						CHV Mentor Monthly stipend	2000	2000
Key cost drivers of Group arm
1. Travel time for group review sessions
2. Supervision time for group review sessions			0.247525
3. CHVs' time spent conducting sessions
1. CHV Travel time is 1 hour to the venue per review session (n=4)
CHV Travel time (hours)	53.3333	1 hour travel time to venue across each of 4 group review sessions; doubled to account for travel time to/fro
Mentor CHV Travel time (hours)	22.6667
PO Travel time (hours)	52	travel time doubled since POs coming from different location
Travel cost for CHVs (KSh)	3125.33	20 CHVs, 4 review sessions, hourly wage and round trip travel
Travel costs for mentor CHVs (KSh)	1328.27	There were 34 sessions supervised by mentors, each took an hour of travel each way (round trip)
Travel costs for PO (KSh)	18200	PO supervised 39 sessions
Total travel costs for Group arm	22653.6
2. From monitoring data, POs supervised 39 out of 73 2-hour group sessions, while CHV mentors supervised 34
PO supervision (hours)	58.5
Mentor CHV supervision (hours)	51
PO supervision cost (KSh)	20475	Sessions last 2 hours each; NOTE: Add rest of the costs for Pos in Implementation costs (i.e. 1680000-27300-amount for mixed arm)
Mentor CHV supervision cost (KSh)	2988.6	Mentor CHVs supervised 34 group review sessions, with each session lasting two hours
Total supervision costs (KSh)	23463.6
3. CHVs spent 2 hours conducting sessions
Conducting sessions (hours)	440	Also accounts for 4 hours prior to each session mobilizing participants
Conducting session costs (KSh)	25784	20 CHVs * 4 review sessions * 2 hours each * CHV hourly wage
TOTAL cost (KSh) for group arm	71901.2
Key cost drivers of Mixed arm
1. Travel time for home review sessions
2. Supervision time for home review sessions
3. CHVs' time spent conducting sessions
1. + 3. Travel time for home review sessions (n=4 per hh) and CHV time spent conducting sessiosn
CHV Travel time (hours)	643.667
CHV Travel time (calculation) - travel time to homes for all CHVs	510.333
per CHV	25.5167
extra time day to travel home	6.66667
Mentor CHV Travel time (hours)	38.6667
PO Travel time (hours)	100
Travel cost for CHVs (KSh)	37718.9
Travel costs for mentor CHVs (KSh)	2265.87
Travel costs for PO (KSh)	35000
Session length for CHVs in hours (excl travel time)	1531
Session costs for CHVs (KSh)	89716.6
Total hours per CHV	76.55
Total costs	164701	Using prior hourly wage assumption, 20 CHVs in this arm
2. Supervision time for home review sessions
PO supervision (hours)	75
Mentor CHV supervision (hours)	58
PO supervision cost (KSh)	26250
Mentor CHV supervision cost (KSh)	3398.8
Total supervision costs (KSh)	29648.8
The TOTAL costs below can be input into the Group and Mixed tabs
TOTAL (Group) costs	71901.2	Overall costs will be added as a separate line item
TOTAL (Mixed) costs	194350
	122449
CALCULATIONS AND ASSUMPTIONS FOR SOCIETAL PERSPECTIVE
COSTS NEEDED
1. Mother- opportunity cost of time
2. Costs of venues (schools, churches)
3. Schooling costs (private opportunity cost of schooling and public schooling costs)
From BCA ref case guidelines: If suitable WTP estimates are not available, the analysis should use standard default values and conduct sensitivity analysis. This analysis should apply 50 percent of after-tax wages as a central estimate, with sensitivity analysis using values of 25 percent and 75 percent of the after- tax wage rate
1. Mother- opportunity cost of time
Data
Occupation category in sample	% in sample	Monthly wage from KIHBS (KSh) (subset of Vihiga and Homa Bay counties)	Employment category in KIHBS	Hourly wage (KSh)
Manual wage laborer	0.052	5757.36	Individual/private household	35.9835
Merchant	0.1248	8710	Informal sector ?jua kali? (employed)	54.4375
Professional	0.0286	13333.3	Self modern	83.3333
Government worker	0.0009	4950	County government	30.9375
Skilled labor (jua kali)	0.0546	8710	Informal sector ?jua kali? (employed)	54.4375
Farmer	0.2686	5627.31	Self small scale agriculture	35.1707
Homemaker	0.3137	2400	Assume KSh 15 hourly minimum wage	0
Not employed or retired	0.1187	0		0
other	0.0381	0		0
				17.7389
Original hourly wage unadjusted for inflation is Ksh 14.2 from KIHBS data; after accounting for 1.35 inflation factor we obtain this ->			KSH	19.2	Assumes 20 hours worked minimum and restricted to geographic region
Mother opportunity cost of time assumptions	Group	Mixed							0.188605
Hours she may have worked in month (8 per day across 5 day weeks)	160	160
Total number of mothers per group	256	296
Unemployed based on endline sample (%)	0.4705	0.4705
Travel time to sessions (hours, both ways)	1	1
Number of review sessions	4	4
Number of sessions	12	12
Number of CHVs	20	20
Session length (hours)	1.5	1
Cost calculations
	Group	Mixed	Notes
Mother's market work time (cost of attending sessions)	104104	84259.1
Mother's non-market work time (cost of attending sessions)	92504.1	74870.5
Total work time (KSh)	196608	159130
Total work time (US$)	1931.32	1563.16
Total market and non-market work time per mother (US$) assuming full hourly wage	7.5442	5.28094								group	mixed
Total market and non-market work time per mother (US$) - assuming full hourly wage of US $0.32	7.5442	5.28094								196608	137626	Total value of time (KSh) assuming full hourly wage
Beh change costs per mom - only moms who attended changed behavior	18.8303	21.7726
Total market and non-market work time per mother (US$) - assuming 25% hourly wage but adding in additional opportunity cost for 3 years	4.88204	3.41743	assuming 1 hour per week over 3 years = 52*3 = 156 hours							127230	89061	incorporating behavioral change but full hourly wage at 25%
2. Costs of venues (schools, churches)
Assumptions
Venues hired in each subcounty (existing school)	20
Fee provided (for subcounty meetings SWAP paid KSh 500 at each of 3 sites)	500
			4.91159
Cost calculations	Group	Mixed
Costs for venues (KSh) across 16 sessions	160000	120000
Costs (US$)	1571.71	1178.78
Venue cost per child (US$) over duration of intervention	3.92927	2.94695
3. Schooling costs (private and public)
Assumptions
Treatment effect in cognition	0.52	0.34
Return of 1 SD increase in cognition in years of schooling - low	0.459772	0.459772	DO NOT USE
Return of 1 SD increase in cognition in years of schooling - med	0.554897	0.554897	DO NOT USE
Return of 1 SD increase in cognition in years of schooling - high	1.79	1.79
		Notes
Public resource cost of additional grade of school per child per year (% of wage)	0.15	This assumes impact of early-life nutrition intervention (table 27.3 form Behrman) and includes time costs of additional teachers, books, other materials, and fixed costs, and private costs including families' costs for transportation and school materials
Hourly wage at Age 14 from age earnings profile (KSh)	24	KIHBS data (STEP) per ILG
Annual basic wage	46080	Assume 160 hours per month across 12 months
Discounting of costs		Use same discount rates as those used for BCA
Rate (low)	0.03	0.03
Rate (middle)	0.05	0.05
Rate (high)	0.1	0.1
Time period over which costs are discounted (months)	12	12
Annual wage per working mother	36864
Annual wage (total) for all working moms	7.95743e+06
Annual wage (total) for non-working moms	0
Annual wage (total)- combined	7.95743e+06
Annual wage (per mom)	31083.7
Private opportunity costs of time of extending schooling for children (per mother)	6912	6912
Costs (KSh) of returns of extending schooling (times return of schooling)- low	1652.53	1080.5
Costs (KSh) of returns of extending schooling (times return of schooling)- medium	1994.43	1304.05
Costs (KSh) of returns of extending schooling (times return of schooling)- high	6433.69	4206.64
	Group	Mixed
Discount factor (low)	0.70138	0.70138
Discount factor (middle)	0.556837	0.556837
Discount factor (high)	0.318631	0.318631
Low Schooling Cog Return
Discounted costs (low)	11.3856	7.44441
Discounted costs (medium)	9.0392	5.91025
Discounted costs (high)	5.17237	3.38193
Medium Schooling Cog Return
Discounted costs (low)	13.7412	8.98464
Discounted costs (medium)	10.9094	7.13306
Discounted costs (high)	6.24251	4.08164
High Schooling Cog Return
Discounted costs (low)	44.3267	28.9829
Discounted costs (medium)	35.1917	23.01
Discounted costs (high)	20.1372	13.1667
Cost calculations	Group	Mixed
Public resource cost for annual schooling in KSh (i.e. cost of additional grade of school) = (annual wage per mother x costs for an additional child per school	1652.53	1080.5
Private opportunity costs of time of extending schooling for children (all mothers): annual wage per mother x 75% x number of mothers	0	0
Costs for schooling per child (US$)	16.2331	10.614
Costs for schooling per child (US$)- low DR	9.0392	5.91025
Costs for schooling per child (US$)- high DR	5.17237	3.38193
Total societal costs (using 0.3 schooling cog return estimate)
	Group	Mixed
Societal costs	20.5127	14.1381
Breakdown of societal costs
1. Mother- opportunity cost of time	0.367783	0.373524
2. Costs of venues (schools, churches)	0.191553	2.94695
3. Schooling costs (private opportunity cost of schooling and public schooling costs)	0.252155	0.418036
Assumptions
Calculating schooling cognition return using mediation approach
c or Assumption about cognitive wage returns (1 SD)		c' or Effect of cognition on wages (controlling for schooling, via Otchia and Yamada)	a or Effect of cognition on schooling
Low	0.29	0.211839	0.459772
Middle	0.35	0.255668	0.554897
High (Otchia and Yamada)	0.397	0.29	1.79
Effect of cognition on wages (controlling for schooling, via Otchia and Yamada)	0.29
Wage return to schooling (WB paper)	0.17
	Group	Mixed
Costs (low schooling cognition return) KSh	1114.73	728.862
Costs (medium schooling cognition return) KSh	1345.36	879.662
Costs (high schooling cognition return) KSh	4339.91	2837.63
Costs (low schooling cognition return) USD	10.9502	7.15975
Costs (medium schooling cognition return) USD	13.2158	8.64108
Costs (high schooling cognition return) USD	42.6317	27.8746
Total societal costs using mediation approach for calculating schooling cog return
	Group	Mixed
Societal costs - low	22.4237	18.6332
Societal costs - medium	24.6892	20.1146
Societal costs - high	54.1052	39.3481

## Sheet: Societal costs_summary
TABLE 4
Discount rate	Group-only	Mixed-delivery
Schooling cog return	High	High
	1.79	1.79
Schooling costs per child	35.1917	23.01
Venue cost	3.92927	2.94695
Mother's opportunity costs	26.3745	27.0535
Societal costs per child	65.4956	53.0105
Average costs per child per arm
* these costs will be added to the arm-specific intervention costs from the CEA tab in this spreadsheet in the file labeled "BCA exercise"

## Sheet: working_tables
TABLE 6
	Group		Mixed			inflation
	Upper	Lower	Upper	Lower		1.051
Total costs (KSh) - implementation, startup, arm-specific costs	5.03251e+06	3.19362e+06	5.09922e+06	3.26032e+06	added in mother opportunity costs and venue costs from Time use tab					Impact		Comparison group mean
Total costs (US $)- societal and provider	56170.7	38106.9	58102.8	40261							Cognitive	8.74
Total costs per CHV	2808.54	1905.35	2905.14	2013.05							Receptive	9.75
Total cost per child	140.427	95.2673	145.257	100.653							Socioemotional	24.8
Total cost per child per month	14.0427	15.8779	14.5257	16.7754
C/E cognitive (additional SD per $100)	0.3703	0.545833	0.234068	0.337796
C/E Rec Language (additional SD per $100)	0.299088	0.440865	0.137687	0.198703						Impact		Group SD	Mixed SD
C/E Socioemotional (additional SD per $100)	0.163786	0.241426	0.151456	0.218574							Cognitive	0.52	0.34
											Receptive	0.42	0.2
Child Cognitive effect size	0.52	0.52	0.34	0.34							Socioemotional	0.23	0.22
Child Receptive Language effect size	0.42	0.42	0.2	0.2
Child Socioemotional effect size	0.23	0.23	0.22	0.22
Intervention duration (months)	10	6	10	6
Sample of children in study	400	400	400	400
Mean effect sizes for Group and Mixed arms denote within-sample standardized scores; SD means the standard deviation of a given set of Bayley scores, and measures how much individual scores change as a result of the intervention compared to the average score in Control.
	EX rate	101.8
Calculations below for Tables 2 and 3
Category	Assumptions	Upper	Lower
Implementation across both arms							Calculating costs for arm
Personnel (frontline) – CHV salaries	Upper Scenario is for 40 CHVs for 10 months at monthly rate of KSh 2000 (Lower Scenario is for 6 months)	6286.84	4715.13	720000	480000		3143.42	2357.56
Personnel (other) –	4 mentors in Upper Scenario (3 in Lower) hired for 9 months at monthly rate of KSh 5000 (less supervision and travel related time use costs)	530.633	255.584	171489	126489		265.317	127.792
CHV mentors							0	0
Personnel (other) – supervisor (PO) salaries	3 POs hired for 8 months at a monthly rate of KSh 56,000 (less time costs for PO-related supervision and travel costs)	16902.8	12793.6	1717240	1717240		8451.4	6396.78
Personnel (SWAP)	4 SWAP staff members involved in study implementation	13835.6	11404.3	1.40847e+06	1.40847e+06		6917.82	5702.17
Training (frontline)	Meals during training and refreshers (typically costed at KSh 500 per meal per person)	5928.29	1684.68	603500	603500		2964.15	842.338
Travel and accommodation	Hotel and travel costs during training, refreshers, practice sessions (costs were cut in half for Lower Scenario, and SWAP staff travel costs were 40% those of Upper Scenario since 40% of sessions were supervised)	31119.6	9376.07	3592715	1778796		15559.8	4688.03
Food and supplements (e.g. books)		5192.81	5192.81	557428	557428		2596.41	2596.41
		79796.6	45422.2				40604.6	23417.4
Arm-specific costs		Group	Mixed
Startup	Online data transfer and storage (SurveyCTO) and equipment (tablets)	1360	1360	138448	138448
Total time use (KSh)		706.299	1909.14	74000	183425
CHV Travel		30.7007	370.519	4000	28803.4
Mentor CHV Travel		29.3576	22.258	1700	2211.25
Supervisor (PO) Travel		178.782	343.811	27300	34160
Mentor CHV supervision		29.3576	33.387	1700	2900
Supervisor (PO) supervision		201.13	257.859	27300	44800
Conducting sessions		253.281	881.303	12000	70550
		Upper	Lower
Administrative (direct)	Upper Scenario includes printing of t-shirts and certificates, otherwise both scenarios include airtime for CHV mentors and staff, and printing costs	6280.98	6280.98	639404	586494		3140.49	3140.49
								inflation	1.051
								TABLE 3
Nominal Costs (not inflation-adjusted)								Real (adjusted for 5.1% inflation)
	Group		Mixed						Group		Mixed
	Upper	Lower	Upper	Lower					Upper	Lower	Upper	Lower
Direct Provider Costs	40620.9	23433.7	41807.5	24620.2				Direct Costs (Societal Perspective)	42692.6	24628.8	43939.6	25875.9
Personnel – CHVs	3396.7	2610.84	4024.72	3238.87				Personnel – CHVs	3569.93	2744	4229.98	3404.05
Personnel – Mentor CHVs	294.674	157.15	298.704	161.179				Personnel – Mentor CHVs	309.703	165.164	313.938	169.399
Personnel – Sub-county Supervisors	8652.53	6597.91	8709.26	6654.64				Personnel – Sub-county Supervisors	9093.81	6934.41	9153.43	6994.03
Personnel– Implementing partner staff	6917.82	5702.17	6917.82	5702.17				Personnel– Implementing partner staff	7270.63	5992.98	7270.63	5992.98
Travel and accommodation	15798.7	4926.87	16296.4	5424.62				Travel and accommodation	19719.7	6063.44	20242.8	6586.57
In-service training	2964.15	842.338	2964.15	842.338				In-service training
Food and supplements	2596.41	2596.41	2596.41	2596.41				Food and supplements	2728.82	2728.82	2728.82	2728.82
Indirect Provider Costs	4500.49	4500.49	4500.49	4500.49				Indirect Costs	4730.02	4730.02	4730.02	4730.02
Administrative costs	3140.49	3140.49	3140.49	3140.49				Administrative costs	3300.66	3300.66	3300.66	3300.66
Startup Costs	1360	1360	1360	1360				Startup Costs	1429.36	1429.36	1429.36	1429.36
Total Provider Costs	45121.4	27934.2	46308	29120.7				Total Provider Costs	47422.6	29358.8	48669.7	30605.9
Societal Costs	8323.59	8323.59	8975.39	9186.62				Societal costs	8748.09	8748.09	9433.13	9655.14
Mother's opportunity cost of attendance	1931.32	1931.32	1351.92	1563.16				Mother's opportunity cost of attendance	2029.81	2029.81	1420.87	1642.88
Venue costs	1571.71	1571.71	1178.78	1178.78				Venue costs	1651.87	1651.87	1238.9	1238.9
Mothers opportunity cost of behavior change	4820.57	4820.57	6444.68	6444.68				Mothers opportunity cost of behavior change	5066.41	5066.41	6773.36	6773.36
Total Societal Costs	53445	36257.8	55283.3	38307.3				Total Societal Costs	56170.7	38106.9	58102.8	40261
For sensitivity analysis
Mother opportunity costs (25% hourly wage and 3 years of 1 additional weekly hour)	4820.57	4820.57	6444.68	6444.68			For sensitivity analysis	Mother opportunity costs	5066.41	5066.41	6773.36	6773.36
Total Provider costs (beh change)	45121.4	27934.2	46308	29120.7				Total Provider costs (beh change)	47422.6	29358.8	48669.7	30605.9
Total Societal costs (beh change)	51513.7	34326.5	53931.4	36744.2				Total Societal costs (beh change)	54140.9	36077.1	56681.9	38618.1
Total cost per child	128.784	85.8162	134.829	91.8605				Total cost per child	135.352	90.1928	141.705	96.5453
								C/E cognitive (additional SD per $100)	0.384183	0.576543	0.239935	0.352166
								C/E Rec Language (additional SD per $100)	0.310301	0.465669	0.141138	0.207157
								C/E Socioemotional (additional SD per $100)	0.169927	0.255009	0.155252	0.227872

## Sheet: Interim Tables 3_4
Table 3: Total Costs of Msingi Bora
	Group-only arm		Mixed-delivery arm
	Actual	Best-case	Actual	Best-case
Direct Costs (Societal Perspective)	42692.6	24628.8	43939.6	25875.9
Personnel – CHVs	3569.93	2744	4229.98	3404.05
Personnel – Mentor CHVs	309.703	165.164	313.938	169.399
Personnel – Sub-county Supervisors	9093.81	6934.41	9153.43	6994.03
Personnel– Implementing partner staff	7270.63	5992.98	7270.63	5992.98
Travel and accommodation	19719.7	6063.44	20242.8	6586.57
In-service training	0	0	0	0
Food and supplements	2728.82	2728.82	2728.82	2728.82
Indirect Costs	4730.02	4730.02	4730.02	4730.02
Administrative costs	3300.66	3300.66	3300.66	3300.66
Startup Costs	1429.36	1429.36	1429.36	1429.36
Total Provider Costs	47422.6	29358.8	48669.7	30605.9
Provider Cost per child	118.557	73.3971	121.674	76.5147
Mothers opportunity cost of behavior change	5066.41	5066.41	6773.36	6773.36
Mother's opportunity cost of attendance	2029.81	2029.81	1420.87	1642.88
Venue costs	1651.87	1651.87	1238.9	1238.9
Total present-period societal costs (add note saying it excludes schooling)	8748.09	8748.09	9433.13	9655.14
Present-period Societal Cost per child	21.8702	21.8702	23.5828	24.1379
Total Societal Costs	56170.7	38106.9	58102.8	40261
Total Cost per Child ("short-term")?	140.427	95.2673	145.257	100.653
Average Societal Costs	47138.8		49181.9		do we need this? Actually, we might just need to present the actual costs in the main text only and put the best-case in the appendix
Societal Costs (per child)	65.4956		53.0105
Schooling costs per child	35.1917		23.01		Perhaps we introduce this extra one in the BCA analysis and not in table 2? I am undecided, as we now have two different societal costs to report!
Venue cost	3.92927		2.94695
Mother's opportunity costs	26.3745		27.0535
Table 3
	Group	Mixed
	Upper	Upper
Sample of children in study	400	400
Total costs (US $)- societal and provider	47138.8	49181.9
Total costs per CHV	2356.94	2459.1
Total cost per child	117.847	122.955
C/E cognitive (additional SD per $100)	0.44125	0.276524
C/E Rec Language (additional SD per $100)	0.356394	0.162661
C/E Socioemotional (additional SD per $100)	0.195168	0.178928
Mean effect sizes for Group and Mixed arms denote within-sample standardized scores; SD means the standard deviation of a given set of Bayley scores, and measures how much individual scores change as a result of the intervention compared to the average score in Control.
Table 4: Cost-Effectiveness of Msingi Bora
	Group		Mixed
	Actual	Best case	Actual	Best Case
Assumed Intervention duration (months)	8	6	8	6
Sample of children in study	400	400	400	400
Total costs
Total costs (US $)- societal and provider	56170.7	38106.9	58102.8	40261	I think we can simpligy this table and not to repeat many figures from Table 2 by adding costs per child in table 2 and not in 3
Total costs per CHV	2808.54	1905.35	2905.14	2013.05
Total cost per child	140.427	95.2673	145.257	100.653
C/E cognitive (additional SD per $100)	0.3703	0.545833	0.234068	0.337796
C/E Rec Language (additional SD per $100)	0.299088	0.440865	0.137687	0.198703
C/E Socioemotional (additional SD per $100)	0.163786	0.241426	0.151456	0.218574
Additional rows for sensitivity analysis (Table 5)	Group		Mixed
Costs incorporating behavioral change	Actual	Best case	Actual	Best Case
Mother opportunity costs	5066.41	5066.41	6773.36	6773.36
Total Provider costs (beh change)	47422.6	29358.8	48669.7	30605.9
Total Societal costs (beh change)	54140.9	36077.1	56681.9	38618.1
Total cost per child	135.352	90.1928	141.705	96.5453
C/E cognitive (additional SD per $100)	0.384183	0.576543	0.239935	0.352166
C/E Rec Language (additional SD per $100)	0.310301	0.465669	0.141138	0.207157
C/E Socioemotional (additional SD per $100)	0.169927	0.255009	0.155252	0.227872
SE for CE estimates
	Group	Mixed
SE cog ITT	0.158163	0.145408
SE RL ITT	0.17602	0.104592
SE socioemotional ITT	0.104592	0.0841837
societal costs
scale factor (100/costs)	0.712115	0.688435
C/E SE cog	0.11263	0.100104
C/E SE RL	0.125347	0.0720047
C/E SE Socio	0.0744814	0.057955
provider costs
scale factor (100/costs)	0.843479	0.821867
C/E SE cog	0.133407	0.119506
C/E SE RL	0.14847	0.0859606
C/E SE Socio	0.0882211	0.0691878
best case scenario + cog + soc
scale factor (100/costs)	1.04968	0.993517
C/E SE cog	0.275808	0.156706
C/E SE RL
C/E SE Socio

## Sheet: Final Tables 3_4
Delivery Model	Group-only	Mixed-delivery
Direct Provider Costs	42692.6	43939.6
Personnel – CHVs	3569.93	4229.98
Personnel – Mentor CHVs	309.703	313.938
Personnel – Sub-county Supervisors	9093.81	9153.43
Personnel– Implementing partner staff	7270.63	7270.63
Travel and accommodation	19719.7	20242.8
Food and supplements	2728.82	2728.82
Indirect Provider Costs	4730.02	4730.02
Administrative costs	3300.66	3300.66
Startup Costs	1429.36	1429.36
Total Provider Costs	47422.6	48669.7
Provider Cost per child	118.557	121.674
Present-period Societal Costs
Mothers opportunity cost of behavior change	5066.41	6773.36
Mother's opportunity cost of attendance	2029.81	1420.87
Venue costs	1651.87	1238.9
Total present-period Societal Costs	8748.09	9433.13
Present-period Societal Cost per child	21.8702	23.5828
Total Costs	56170.7	58102.8
Total Cost per Child	140.427	145.257
Cost-effectiveness Ratios (additional SD per $100)	Group-only delivery	Mixed-delivery
Provider Costs
Cognition	0.438609	0.279435
Receptive Language	0.354261	0.164373
Socioemotional	0.194	0.180811
Total Costs (societal + provider)
Cognition	0.3703	0.234068
Receptive Language	0.299088	0.137687
Socioemotional	0.163786	0.151456

## Sheet: Scaled-up Costs 
	Scaled-upo costs Group-only Actual Cost Scenario
		Benchmark	16 sessions every two weeks + CHV Wage 4X
	Sessions per CHV every 2 weeks	1	16
	Children covered by CHV every 2 weeks	20	320
	Total Children covered every 2 weeks	400	6400
	% work CHV	0.25	1
	CHV Salary per day	200	468.8	Assume we increase the wage 4X to convert them into FT workers
	CHV Salary per hour	25	58.6
	Number of mentors needed	3	6
	Number of subcounty supervisors	3	3
	Transportation cost supervision per week	25	100
		Cuurent Actual Costs
	Direct Costs	42692.6	84135.1
	Personnel – CHVs	3569.93	14736.3
	Personnel – Mentor CHVs	309.703	4420.9
	Personnel – Sub-county Supervisors	9093.81	9093.81
	Personnel– Implementing partner staff	7270.63	7270.63
	Travel and accommodation	16604.4	29178.1		28800
	In-service training	3115.32	3115.32
	Food and supplements	2728.82	16320
	Indirect Costs	4730.02	4730.02
	Administrative costs	3300.66	3300.66
	Startup Costs	1429.36	1429.36
	Total Provider Costs	47422.6	88865.2
	Societal Costs	8748.09	139970
	Mother's opportunity cost behavior change	5066.41	81062.6			Not scaled-up Provider	ITT impact	Total cost per child	PPP	EXR for $1	Cost per child in PPP terms	CER per $100
	Mother's opportunity cost attendance	2029.81	32477			Pakistan cog (PKR)	0.6	14526.2	35.8		405.76	0.147871
	Venues	1651.87	26429.9			Pakistan lang (PKR)	0.7	14526.2	35.8		405.76	0.172516
						MB cog	0.52	119	40.98	101.8	295.612	0.175906
	Provider Cost per Child	118.557	13.8852	1.57508		MB lang	0.42	119	40.98	101.8	295.612	0.142078
	Total Cost per Child	140.427	35.7554
			21.8702	0.611662		Scaled-up Societal	ITT impact	Total cost per child	PPP	EXR for $1	Cost per child in PPP terms	CER per $100
	Impact on Cognition	0.52				India cog	0.283	76	21.276	74.13	264.8	0.106873
						India lang	0.302	76	21.276	74.13	264.8	0.114048
	CER Provider cost per Child	0.438609	3.745			MB cog	0.52	35.7554	40.98	101.8	88.8214	0.585444
	CER Total Cost per Child	0.3703	1.45433			MB lang	0.42	35.7554	40.98	101.8	88.8214	0.472859

## Sheet: StartUp
1	Name of main activity:	#REF!											Name of activity is changed on the "ModelSetup" Sheet									If 1 year			If 2 years			If 3 years or more
	The start-up costs of the program must be costed here. Most government programs will need to incur a range of costs to get the program going. For instance, the money spent on designing and piloting the program. There may also be some consulting and research costs that must be incurred at the start of the program. Most Startup costs should be amortised over more than 1 year, since they represent a…
	← Click on the + on the left to see instructions, click on the - to hide the instructions
	Costing	Notes	Nature of unit cost	Item category	Amortization period		Number of units				Nominal unit price				Nominal estimated cost				Nominal estimated amortized costs				Estimated amortized costs			Estimated amortized costs			Estimated amortized costs
	Input / Activity					#REF!	#REF!	#REF!		#REF!	#REF!	#REF!		#REF!	#REF!	#REF!		#REF!	#REF!	#REF!		#REF!	#REF!	#REF!	#REF!	#REF!	#REF!	#REF!	#REF!	#REF!
	Total direct costs of main activity (Click on the + on the left to see costs by item)													0	0	0		0	0	0
	#REF!													0	0	0		0	0	0
	#REF!													0	0	0		0	0	0
	#REF!													0	0	0		0	0	0
	#REF!													0	0	0		0	0	0
	#REF!													0	0	0		0	0	0
	#REF!													0	0	0		0	0	0
	#REF!													0	0	0		0	0	0
	#REF!													0	0	0		0	0	0
	#REF!													0	0	0		0	0	0
	#REF!													0	0	0		0	0	0
	#REF!													0	0	0		0	0	0
	#REF!													0	0	0		0	0	0
	#REF!													0	0	0		0	0	0
	#REF!													0	0	0		0	0	0
	#REF!													0	0	0		0	0	0
	#REF!													0	0	0		0	0	0
	#REF!													0	0	0		0	0	0
	Total imputed costs of main activity (click on the + on the left to see costs by item)													0	0	0		0	0	0
	#REF!													0	0	0		0	0	0
	#REF!													0	0	0		0	0	0
	#REF!													0	0	0		0	0	0
	#REF!													0	0	0		0	0	0
	#REF!													0	0	0		0	0	0
	#REF!													0	0	0		0	0	0
	#REF!													0	0	0		0	0	0
	#REF!													0	0	0		0	0	0
	#REF!													0	0	0		0	0	0
	#REF!													0	0	0		0	0	0
	#REF!													0	0	0		0	0	0
	#REF!													0	0	0		0	0	0
	#REF!													0	0	0		0	0	0
	#REF!													0	0	0		0	0	0
	#REF!													0	0	0		0	0	0
	#REF!													0	0	0		0	0	0
	#REF!													0	0	0		0	0	0
	Total cost of main activity, including imputed costs													0	0	0		0	0	0
	Direct Activity Costs
	Community Entry (total)			Administration (indirect overheads)	1					180000				0	0	0		0	0	0		0	0	0	0	0	0	0	0	0
	Equipment and supplies (Implementation period in Year 2 tab of SWAP budget)			Equipment (excluding vehicles)	1					200000				0	0	0		0	0	0		0	0	0	0	0	0	0	0	0
	Other Indirect costs (Implementation period in Year 2 tab of SWAP budget) - includes rent in field sites, internet, security etc.			Administration (indirect overheads)	1					1624000				0	0	0		0	0	0		0	0	0	0	0	0	0	0	0
	Equipment (tablets) - $120 for 8 tablets and chargers			Equipment (excluding vehicles)	1	1				97728				97728	0	0		97728	0	0		97728	0	0	97728	97728	0	97728	97728	97728
	Survey CTO subscription ($220 per month for 8 months)			Equipment (excluding vehicles)	1	1				179168				179168	0	0		179168	0	0		179168	0	0	179168	179168	0	179168	179168	179168
				Personnel - other	1									0	0	0		0	0	0		0	0	0	0	0	0	0	0	0
				Monitoring and in-service training	1									0	0	0		0	0	0		0	0	0	0	0	0	0	0	0
				Personnel - frontline/direct delivery	1							48864		0	0	0		0	0	0		0	0	0	0	0	0	0	0	0
				Travel and accommodation	1							89584		0	0	0		0	0	0		0	0	0	0	0	0	0	0	0
				Administration (direct costs)	1									0	0	0		0	0	0		0	0	0	0	0	0	0	0	0
				Personnel - other	1									0	0	0		0	0	0		0	0	0	0	0	0	0	0	0
				Monitoring and in-service training	1									0	0	0		0	0	0		0	0	0	0	0	0	0	0	0
				Personnel - frontline/direct delivery	1									0	0	0		0	0	0		0	0	0	0	0	0	0	0	0
				Travel and accommodation	1									0	0	0		0	0	0		0	0	0	0	0	0	0	0	0
			placeholder (for now)	Supervision- SWAP	1									0	0	0		0	0	0		0	0	0	0	0	0	0	0	0
	Protocol Development (total)		184395	Unallocated	1									0	0	0		0	0	0		0	0	0	0	0	0	0	0	0
	Pilot- admin (direct) including snacks, translation etc.		132103	Unallocated	1									0	0	0		0	0	0		0	0	0	0	0	0	0	0	0
	Pilot- cash transfers for fathers		11600	Unallocated	1									0	0	0		0	0	0		0	0	0	0	0	0	0	0	0
	Pilot- equipment		16200	Unallocated	1									0	0	0		0	0	0		0	0	0	0	0	0	0	0	0
	Pilot- food and supplements (eggs)		400	Unallocated	1									0	0	0		0	0	0		0	0	0	0	0	0	0	0	0
	Pilot-personnel (other) SWAP salaries?		1130357	Unallocated	1									0	0	0		0	0	0		0	0	0	0	0	0	0	0	0
	Pilot- monitoring and in-service training		262800	Unallocated	1									0	0	0		0	0	0		0	0	0	0	0	0	0	0	0
	Pilot- personnel frontline		72800	Unallocated	1									0	0	0		0	0	0		0	0	0	0	0	0	0	0	0
	Pilot- travel and accommodation		353100	Unallocated	1									0	0	0		0	0	0		0	0	0	0	0	0	0	0	0
	Census - Admin direct		94080	Unallocated	1									0	0	0		0	0	0		0	0	0	0	0	0	0	0	0
	Census- Personnel - other		1474968	Unallocated	1									0	0	0		0	0	0		0	0	0	0	0	0	0	0	0
	Census - Monitoring and in-service training		196500	Unallocated	1									0	0	0		0	0	0		0	0	0	0	0	0	0	0	0
	Census- personnel-frontline		24000	Unallocated	1									0	0	0		0	0	0		0	0	0	0	0	0	0	0	0
	Census- Travel		295471	Unallocated	1									0	0	0		0	0	0		0	0	0	0	0	0	0	0	0
	Census- Supervision		4728774	Unallocated	1									0	0	0		0	0	0		0	0	0	0	0	0	0	0	0
	Imputed Costs													0	0	0	0	0	0	0
	fill in costing details of imputed costs here			Unallocated	1									0	0	0		0	0	0		0	0	0	0	0	0	0	0	0
				Unallocated	1									0	0	0		0	0	0		0	0	0	0	0	0	0	0	0
				Unallocated	1									0	0	0		0	0	0		0	0	0	0	0	0	0	0	0
				Unallocated	1									0	0	0		0	0	0		0	0	0	0	0	0	0	0	0
				Unallocated	1									0	0	0		0	0	0		0	0	0	0	0	0	0	0	0
				Unallocated	1									0	0	0		0	0	0		0	0	0	0	0	0	0	0	0
				Unallocated	1									0	0	0		0	0	0		0	0	0	0	0	0	0	0	0
				Unallocated	1									0	0	0		0	0	0		0	0	0	0	0	0	0	0	0
				Unallocated	1									0	0	0		0	0	0		0	0	0	0	0	0	0	0	0
				Unallocated	1									0	0	0		0	0	0		0	0	0	0	0	0	0	0	0
				Unallocated	1									0	0	0		0	0	0		0	0	0	0	0	0	0	0	0
				Unallocated	1									0	0	0		0	0	0		0	0	0	0	0	0	0	0	0
				Unallocated	1									0	0	0		0	0	0		0	0	0	0	0	0	0	0	0
				Unallocated	1									0	0	0		0	0	0		0	0	0	0	0	0	0	0	0
				Unallocated	1									0	0	0		0	0	0		0	0	0	0	0	0	0	0	0
				Unallocated	1									0	0	0		0	0	0		0	0	0	0	0	0	0	0	0
				Unallocated	1									0	0	0		0	0	0		0	0	0	0	0	0	0	0	0
				Unallocated	1									0	0	0		0	0	0		0	0	0	0	0	0	0	0	0
				Unallocated	1									0	0	0		0	0	0		0	0	0	0	0	0	0	0	0
				Unallocated	1									0	0	0		0	0	0		0	0	0	0	0	0	0	0	0
				Unallocated	1									0	0	0		0	0	0		0	0	0	0	0	0	0	0	0
				Unallocated	1									0	0	0		0	0	0		0	0	0	0	0	0	0	0	0
				Unallocated	1									0	0	0		0	0	0		0	0	0	0	0	0	0	0	0
				Unallocated	1									0	0	0		0	0	0		0	0	0	0	0	0	0	0	0
	Insert additional lines here			Unallocated	1									0	0	0		0	0	0		0	0	0	0	0	0	0	0	0
	← Click on the + on the left to enter imputed costs by category, click on the - to hide
	Beneficiaries: Children Ages 0-6	Notes									Children (0-6)				Nominal average unit costs				Amortised average unit costs
										#REF!	#REF!	#REF!		#REF!	#REF!	#REF!		#REF!	#REF!	#REF!
	insert details of children beneficiaries									776
	Total number of children beneficiaries									776	0	0
	Average Cost/Child - direct costs													0	0	0		0	0	0
	Average Cost/Child - including imputed costs													0	0	0		0	0	0
	Optional										Beneficiary numbers (other)
	Beneficiaries: Other Units (Specify)									#REF!	#REF!	#REF!
	insert details of other beneficiaries
	Total Number of Units									0	0	0
	Optional										Items Delivered
	Items Delivered (Specifiy)									#REF!	#REF!	#REF!
	insert details of other items delivered
	Total Number of Units									0	0	0
	Costing assumptions
	Note all startup costs from SWAP spreadsheet are included
	Direct cost centers are those directly related to intervention

[truncated: 5 more sheets: StartUp_Notes, Implementation , Group, Mixed, ExRates]
